# Supplementary material for: Intersectional Invisibility in Women’s Diversity Interventions
Source: Front Psychol. 2022 May 25;13:791572. doi: 10.3389/fpsyg.2022.791572 (PMC9176663; doi:10.3389/fpsyg.2022.791572)
Supplement: Supplementary file 1 [file Data_Sheet_1.zip]

Archive with 12 entries (11 files):
- Data Sheet 1/Supplemental Material/
- Data Sheet 1/Supplemental Material/~$udy 2_ Aggregated Intervention Needs Results.docx
- Data Sheet 1/Supplemental Material/~$udy 2_Exploratory Variables ANOVA and Tukey HSD Analyses.docx
- Data Sheet 1/Supplemental Material/~$udy 2_Survey.docx
- Data Sheet 1/Supplemental Material/Study 1_Scalar Measures and Null Results.docx
- Data Sheet 1/Supplemental Material/Study 1_Survey.docx
- Data Sheet 1/Supplemental Material/Study 1_YesWomen's leadership intervention.docx
- Data Sheet 1/Supplemental Material/Study 2_ Aggregated Intervention Needs Results.docx
- Data Sheet 1/Supplemental Material/Study 2_Exploratory Variables ANOVA and Tukey HSD Analyses.docx
- Data Sheet 1/Supplemental Material/Study 2_Survey.docx
- Data Sheet 1/Supplemental Material/Study 3_ Establishing Word Dictionary Reliability.xlsx
- Data Sheet 1/Supplemental Material/Study 3_Word dictionary.xlsx
