# Supplementary material for: Intersectional Invisibility in Women’s Diversity Interventions
Source: Front Psychol. 2022 May 25;13:791572. doi: 10.3389/fpsyg.2022.791572 (PMC9176663; doi:10.3389/fpsyg.2022.791572)
Supplement: Supplementary file 1 [file Data_Sheet_1.zip › Data Sheet 1/Supplemental Material/Study 3_ Establishing Word Dictionary Reliability.xlsx]

## Sheet: Random 10% Organizations Genera
Organizations	Random_Number
Michael Page.docx	0.117427
Ormit.docx	0.605033
Capgemini_Master.docx	0.0168159
Duravermeer_Master.docx	0.711975
Bain _ Company_Master.docx	0.564873
Shell.docx	0.660668
Randstad.docx	0.530425
Vitens.docx	0.00885953
Janssen.docx	0.651602
NBA.docx	0.872868
IHE Delft.docx	0.105093
CMS_Master.docx	0.348515
PGGM.docx	0.218004
KPN.docx	0.673047
University of Amsterdam.docx	0.0985615
McKinsey and company.docx	0.492576
GE.docx	0.789774
Kadaster.docx	0.767227
CWI_Master.docx	0.916657
odgersberndtson.docx	0.365014
IBM.docx	0.441342
Porter Novelli.docx	0.229332
University of Utrecht.docx	0.519049
Royal HaskoningDHV.docx	0.811973
Ministery of internal affairs.docx	0.850123
Rabobank.docx	0.0688664
DB_Master.docx	0.997057
CBR_Master.doc	0.324544
Kone.docx	0.318032
MKBnederland.docx	0.741005
ABN AMRO_Master.docx	0.0761889
FNV.doc	0.650995
MSD.docx	0.953419
Croons_Master.docx	0.47327
Kennedy van der Laan.docx	3.29347e-05
Arcadis_Master.docx	0.226344
Gasunie.docx	0.213296
AON_Master.doc	0.273501
Microsoft.docx	0.66102
Atkearney_Master.docx	0.0536842
Radboud Universiteit.docx	0.409306
Egon Zehnder_Master.docx	0.787607
Lidl.docx	0.301502
FMO_Master.docx	0.966808
BAM_Master.docx	0.553849
APG_Master.docx	0.776071
NautaDutilh.docx	0.705843
VUmc.docx	0.515212
Lexence.docx	0.546745
Sodexo.docx	0.473401
University of Leiden.docx	0.580349
Stibbe.docx	0.0813201
Vodafone.docx	0.217297
Deloitte_Master.docx	0.586046
Loyens Loeff.docx	0.206164
Accenture_Master.docx	0.875992
Ebbinge_Master.doc	0.620396
Fluor_Master.doc	0.5914
Gemeente Amsterdam.docx	0.194684
gemeente Den Haag.docx	0.884232
Heijmans.docx	0.133669
TU Eindhoven.docx	0.982306
kpmg.docx	0.270134
Allen _ Overy_Master.docx	0.88691
Houthoff.docx	0.550297
VNO NCW.docx	0.949732
KLM.docx	0.192079
EY_Master.docx	0.160322
DLA_Piper.docx	0.872518
Triodos Bank.docx	0.234654
Cisco_Master.docx	0.356004
UMC st Radboud.docx	0.00403317
Clifford Chance_Master.docx	0.395793
Dirkzwagger_Master.docx	0.701553
Baker McKenzie_Master.docx	0.24432
LeasePlan.docx	0.338891
Erasmus MC_Master.docx	0.734203
VU Amsterdam.docx	0.15346
Berenschot_Master.doc	0.510314
NWO.docx	0.216749
Siemens.docx	0.373954
Heineken.docx	0.611165
Accor Hotels_Master.docx	0.287905
Ons vereniging middelbaar onderwijs.docx	0.126605
TU Delft.docx	0.0148739
Pepsico.docx	0.676426
De Baak_Master.docx	0.469503
Computer Futures_Master.docx	0.299018
Ministery of Defense.docx	0.361172
ING.docx	0.207921
Achmea_Master.docx	0.467227
Tilburg university.docx	0.0445292

## Sheet: Reliability Round1
Manual Coding
Organizations	Agency	Insufficient Agency	Excessive Agency	Intersectional BIPOC	Intersectional Differences	Networking	WLB	Notes
Michael Page.docx	1	1	0	0	0	1	1
Ormit.docx	1	0	0	0	0	0	1
Capgemini_Master.docx	1	1	1	0	0	1	1	Maybe just countries don't capture intersectionality, neither just "race" or "ethnicity"
Duravermeer_Master.docx	1	0	0	0	0	1	1	more confident* as a insufficient agency word
Bain _ Company_Master.docx	1	1	0	0	0	1	1
Shell.docx	1	0	0	0	0	1	1
Randstad.docx	1	0	0	0	0	0	0	Climb the ladder
Vitens.docx	1	0	0	0	0	0	1
Janssen.docx	1	0	0	0	0	1	1	careful with the word " minority" , maybe specify minority women , I think in our dictionary we might have to specify intersectional differences to just race and ethnicity intersections
Computerized Coding
Michael Page.docx	1	1	0	1	1	1	1
Ormit.docx	1	0	1	1	1	1	0
Capgemini_Master.docx	1	0	1	1	1	1	1
Duravermeer_Master.docx	1	1	1	1	1	1	1
Bain _ Company_Master.docx	1	0	1	1	1	1	1
Shell.docx	1	0	0	0	1	1	1
Randstad.docx	1	0	0	0	0	1	0
Vitens.docx	0	0	0	1	1	0	1
Janssen.docx	1	0	0	1	1	1	1
Match/No Match
Michael Page.docx	Match	Match	Match	No Match	No Match	Match	Match
Ormit.docx	Match	Match	No Match	No Match	No Match	No Match	No Match
Capgemini_Master.docx	Match	No Match	Match	No Match	No Match	Match	Match
Duravermeer_Master.docx	Match	No Match	No Match	No Match	No Match	Match	Match
Bain _ Company_Master.docx	Match	No Match	No Match	No Match	No Match	Match	Match
Shell.docx	Match	Match	Match	Match	No Match	Match	Match
Randstad.docx	Match	Match	Match	Match	Match	No Match	Match
Vitens.docx	No Match	Match	Match	No Match	No Match	Match	Match
Janssen.docx	Match	Match	Match	No Match	No Match	Match	Match
Hit Rate	88.8889	66.6667	66.6667	22.2222	11.1111	77.7778	88.8889
Miss Rate	11.1111	33.3333	33.3333	77.7778	88.8889	22.2222	11.1111
Overall Hit Rate	60.3175	%
Overall Miss Rate	39.6825	%
Edits to Dictionary	Added top and management			Revised and removed extraneous words that could be misinterpreted ; remove countries and keeping adjectives for nationalities (e.g., American, versus America)

## Sheet: Reliability Round2
Manual Coding
Organizations	Agency	Intersectional BIPOC	Networking	Insufficient Agency	Excessive Agency	Intersectional Differences	WLB	Notes
Michael Page.docx	1	0	1	1	0	0	1
Ormit.docx	1	0	0	0	0	0	1
Capgemini_Master.docx	1	0	1	1	1	0	1
Duravermeer_Master.docx	1	0	1	0	0	0	1
Bain _ Company_Master.docx	1	0	1	1	0	0	1
Shell.docx	1	0	1	0	0	0	1
Randstad.docx	1	0	0	0	0	0	0
Vitens.docx	1	0	0	0	0	0	1
Janssen.docx	1	0	1	0	0	0	1
Computerized Coding
Michael Page.docx	1	1	1	1	0	14	7
Ormit.docx	1	0	1	0	1	1	1
Capgemini_Master.docx	1	1	1	0	1	1	1
Duravermeer_Master.docx	1	1	1	1	1	1	1
Bain _ Company_Master.docx	1	1	1	1	0	1	1
Shell.docx	1	0	1	0	0	1	0
Randstad.docx	1	0	1	0	0	0	0
Vitens.docx	1	1	0	0	0	1	1
Janssen.docx	1	1	1	0	0	1	1
Match/No Match
Michael Page.docx	Match	No Match	Match	Match	No Match	No Match	No Match
Ormit.docx	Match	Match	No Match	Match	No Match	No Match	Match
Capgemini_Master.docx	Match	No Match	Match	No Match	Match	No Match	Match
Duravermeer_Master.docx	Match	No Match	Match	No Match	Match	No Match	Match
Bain _ Company_Master.docx	Match	No Match	Match	Match	Match	No Match	Match
Shell.docx	Match	Match	Match	Match	Match	No Match	No Match
Randstad.docx	Match	Match	No Match	Match	Match	Match	Match
Vitens.docx	Match	No Match	Match	Match	Match	No Match	Match
Janssen.docx	Match	No Match	Match	Match	Match	No Match	Match
Hit Rate	100	33.3333	77.7778	77.7778	77.7778	11.1111	77.7778
Miss Rate	0	66.6667	22.2222	22.2222	22.2222	88.8889	22.2222
Overall Hit Rate	65.0794	%
Overall Miss Rate	34.9206	%
Edits to Dictionary	"doen" , bedoeling, maken, maak, do, makes, position , making, positive, difficult , made , mogelijk, plan , trying	culture, cultures , cultural asia --> asian background, achtergrond	model(s) --> role model? // modelling		"mean"	kinderen shouldn't be under intersectional "Tussen" , "balance", life, man, children, culture, work-life , flexible , care, partner , mother , parent , childcare , zorg , flexibel, husband , young senior?	"tussen", "man" "leven"

## Sheet: Reliability Round3
Manual Coding
Organizations	Agency	Intersectional BIPOC	Networking	Insufficient Agency	Excessive Agency	Intersectional Differences	WLB	Notes
Michael Page.docx	1	0	1	1	0	0	1
Ormit.docx	1	0	0	0	0	0	1
Capgemini_Master.docx	1	1	1	1	1	1	1
Duravermeer_Master.docx	1	1	1	0	0	1	1
Bain _ Company_Master.docx	1	1	1	1	0	0	1
Shell.docx	1	0	1	0	0	0	1
Randstad.docx	1	0	1	0	0	0	0
Vitens.docx	1	0	0	0	0	0	1
Janssen.docx	1	0	1	0	0	0	1
Computerized Coding
Michael Page.docx	1	0	1	1	0	1	0
Ormit.docx	1	0	0	0	0	1	0
Capgemini_Master.docx	1	1	1	1	1	1	0
Duravermeer_Master.docx	1	1	1	1	1	1	0
Bain _ Company_Master.docx	1	1	1	0	1	1	0
Shell.docx	1	0	1	0	0	0	0
Randstad.docx	1	0	1	0	0	0	0
Vitens.docx	1	0	0	0	0	1	0
Janssen.docx	1	0	1	0	0	1	0
Match/No Match
Michael Page.docx	Match	Match	Match	Match	Match	No Match	No Match
Ormit.docx	Match	Match	Match	Match	No Match	No Match	No Match
Capgemini_Master.docx	Match	Match	Match	Match	Match	Match	No Match
Duravermeer_Master.docx	Match	Match	Match	No Match	No Match	Match	No Match
Bain _ Company_Master.docx	Match	Match	Match	No Match	Match	No Match	No Match
Shell.docx	Match	Match	Match	Match	Match	Match	No Match
Randstad.docx	Match	Match	Match	Match	Match	Match	Match
Vitens.docx	Match	Match	Match	Match	Match	No Match	No Match
Janssen.docx	Match	Match	Match	Match	Match	No Match	No Match
Hit Rate	100	100	100	77.7778	77.7778	44.4444	11.1111
Miss Rate	0	0	0	22.2222	22.2222	55.5556	88.8889
Overall Hit Rate	73.0159	%
Overall Miss Rate	26.9841	%
Edits to Dictionary				"rustig" , kwetsbaar	tough	ouder, oudern, zorg, klasse	flexible missing?

## Sheet: Reliability Round4
Manual Coding
Organizations	Agency	Intersectional BIPOC	Networking	Insufficient Agency	Excessive Agency	Intersectional Differences	WLB	Notes
Michael Page.docx	1	0	1	1	0	0	1
Ormit.docx	1	0	0	0	0	0	1
Capgemini_Master.docx	1	1	1	1	1	1	1
Duravermeer_Master.docx	1	1	1	0	0	1	1
Bain _ Company_Master.docx	1	1	1	1	0	0	1
Shell.docx	1	0	1	0	0	0	1
Randstad.docx	1	0	1	0	0	0	0
Vitens.docx	1	0	0	0	0	0	1
Janssen.docx	1	0	1	0	0	0	1
Computerized Coding
Michael Page.docx	1	0	1	1	0	0	1
Ormit.docx	1	0	0	0	0	0	1
Capgemini_Master.docx	1	1	1	1	1	1	1
Duravermeer_Master.docx	1	1	1	0	1	1	1
Bain _ Company_Master.docx	1	1	1	0	1	1	1
Shell.docx	1	0	1	0	0	0	1
Randstad.docx	1	0	1	0	0	0	0
Vitens.docx	1	0	0	0	0	0	1
Janssen.docx	1	0	1	0	0	1	1
Match/No Match
Michael Page.docx	Match	Match	Match	Match	Match	Match	Match
Ormit.docx	Match	Match	Match	Match	Match	Match	Match
Capgemini_Master.docx	Match	Match	Match	Match	Match	Match	Match
Duravermeer_Master.docx	Match	Match	Match	Match	No Match	Match	Match
Bain _ Company_Master.docx	Match	Match	Match	No Match	Match	No Match	Match
Shell.docx	Match	Match	Match	Match	Match	Match	Match
Randstad.docx	Match	Match	Match	Match	Match	Match	Match
Vitens.docx	Match	Match	Match	Match	Match	Match	Match
Janssen.docx	Match	Match	Match	Match	Match	No Match	Match
Hit Rate	100	100	100	88.8889	88.8889	77.7778	100
Miss Rate	0	0	0	11.1111	11.1111	22.2222	0
Overall Hit Rate	93.6508	%
Overall Miss Rate	6.34921	%
Edits to Dictionary						retired and age being read wrong

## Sheet: Random 10% Organizations Round2
Organizations	Random_Number
Accenture_Master.docx	0.276412
TU Eindhoven.docx	0.0282555
MKBnederland.docx	0.870179
University of Leiden.docx	0.423399
ING.docx	0.697494
DB_Master.docx	0.768727
Berenschot_Master.doc	0.728051
gemeente Den Haag.docx	0.365373
Michael Page.docx	0.545244
Heijmans.docx	0.935948
PGGM.docx	0.351866
TU Delft.docx	0.971763
Ebbinge_Master.doc	0.703349
APG_Master.docx	0.0338178
University of Amsterdam.docx	0.866793
Clifford Chance_Master.docx	0.631147
De Baak_Master.docx	0.324309
Lexence.docx	0.176058
Microsoft.docx	0.383848
VNO NCW.docx	0.255071
LeasePlan.docx	0.142968
Ministery of internal affairs.docx	0.183868
Triodos Bank.docx	0.0346931
kpmg.docx	0.414142
Accor Hotels_Master.docx	0.405648
Duravermeer_Master.docx	0.647957
NBA.docx	0.913672
Rabobank.docx	0.844996
VUmc.docx	0.651111
CBR_Master.doc	0.429486
Radboud Universiteit.docx	0.74627
Royal HaskoningDHV.docx	0.977178
Vitens.docx	0.0496743
Ons vereniging middelbaar onderwijs.docx	0.732982
Randstad.docx	0.428414
Ormit.docx	0.907659
BAM_Master.docx	0.206256
NautaDutilh.docx	0.625106
odgersberndtson.docx	0.9924
FMO_Master.docx	0.868629
EY_Master.docx	0.892545
MSD.docx	0.09522
Atkearney_Master.docx	0.876783
UMC st Radboud.docx	0.710002
Allen _ Overy_Master.docx	0.987169
Janssen.docx	0.65872
Shell.docx	0.130867
Houthoff.docx	0.538987
VU Amsterdam.docx	0.206487
Croons_Master.docx	0.373261
Dirkzwagger_Master.docx	0.586035
Heineken.docx	0.764824
IHE Delft.docx	0.913637
Arcadis_Master.docx	0.018879
Gasunie.docx	0.32765
FNV.doc	0.640148
CWI_Master.docx	0.677991
Kone.docx	0.595856
Kadaster.docx	0.65503
Achmea_Master.docx	0.18198
CMS_Master.docx	0.426902
DLA_Piper.docx	0.720617
Siemens.docx	0.964638
Fluor_Master.doc	0.491484
GE.docx	0.702909
Stibbe.docx	0.630602
AON_Master.doc	0.652523
Porter Novelli.docx	0.151858
Capgemini_Master.docx	0.933247
Erasmus MC_Master.docx	0.457739
Pepsico.docx	0.0586991
Egon Zehnder_Master.docx	0.721519
Gemeente Amsterdam.docx	0.941154
McKinsey and company.docx	0.493256
Deloitte_Master.docx	0.897142
Baker McKenzie_Master.docx	0.886927
IBM.docx	0.719536
Lidl.docx	0.140106
Kennedy van der Laan.docx	0.369099
Bain _ Company_Master.docx	0.719867
Computer Futures_Master.docx	0.948616
University of Utrecht.docx	0.688613
KLM.docx	0.344644
NWO.docx	0.988816
Sodexo.docx	0.126545
Loyens Loeff.docx	0.751835
Tilburg university.docx	0.927481
Cisco_Master.docx	0.392421
Ministery of Defense.docx	0.85342
ABN AMRO_Master.docx	0.285783
KPN.docx	0.194432
Vodafone.docx	0.543508

## Sheet: Reliability Round 5
Manual Coding
Organizations	Agency	Intersectional BIPOC	Networking	Insufficient Agency	Excessive Agency	Intersectional Differences	WLB	Notes
Accenture_Master.docx	1	1	1		0	1	1
Berenschot_Master.doc	0	0	0	0	0	0	0
DB_Master.docx	1	1	1	0	0	1	1
gemeente Den Haag.docx	1	0	0	0	0	0	0
Heijmans.docx	1	0	0	0	0	0	0
ING.docx	1	1	1	0	0	1	1
MKBnederland.docx	1	0	0	0	0	0	1
TU Eindhoven.docx	1	0	1	0	0	0	0
University of Leiden.docx	1	1	1	0	0	1	0
Computerized Coding
Accenture_Master.docx	1	1	1	0	1	1	1
Berenschot_Master.doc	0	0	0	0	0	0	0
DB_Master.docx	1	1	1	0	0	1	1
gemeente Den Haag.docx	1	0	0	0	0	0	0
Heijmans.docx	1	0	0	0	0	0	0
ING.docx	1	1	1	0	0	1	1
MKBnederland.docx	1	0	0	0	0	0	1
TU Eindhoven.docx	1	0	1	0	0	0	1
University of Leiden.docx	1	1	1	0	0	1	1
Match/No Match
Accenture_Master.docx	Match	Match	Match	Match	Match	Match	Match
Berenschot_Master.doc	Match	Match	Match	Match	Match	Match	Match
DB_Master.docx	Match	Match	Match	Match	Match	Match	Match
gemeente Den Haag.docx	Match	Match	Match	Match	Match	Match	Match
Heijmans.docx	Match	Match	Match	Match	Match	Match	Match
ING.docx	Match	Match	Match	Match	Match	Match	Match
MKBnederland.docx	Match	Match	Match	Match	Match	Match	Match
TU Eindhoven.docx	Match	Match	Match	Match	Match	Match	No Match
University of Leiden.docx	Match	Match	Match	Match	Match	Match	No Match
Hit Rate	100	100	100	100	100	100	77.7778
Miss Rate	0	0	0	0	0	0	22.2222
Overall Hit Rate	96.8254	%
Overall Miss Rate	3.1746	%
Edits to Dictionary							zorg read wrong, balance wrong, partner read wrong ouder and flexibiliteit should be added
