# Supplementary material for: Intersectional Invisibility in Women’s Diversity Interventions
Source: Front Psychol. 2022 May 25;13:791572. doi: 10.3389/fpsyg.2022.791572 (PMC9176663; doi:10.3389/fpsyg.2022.791572)
Supplement: Supplementary file 1 [file Data_Sheet_1.zip › Data Sheet 1/Supplemental Material/Study 3_Word dictionary.xlsx]

## Sheet: Sheet1
%
1	Agency			Note: The differentiation between Intersectional BIPOC and Intersectional were for the research team's internal usage. The "Intersectional" results were reported in the article "Intersectional Invisibility in Women’s Diversity Interventions" .
2	Intersectional (BIPOC)
3	Networking
6	Insufficient Agency
7	Excessive Agency
10	Intersectional
11	work-life balance
%
aarzelend	6
afkomst	2	10
afraid	6
Afrikaans*	2	10
Afrikanen	2	10
Afro-American	2	10
Afro-Amerika*	2	10
afstammeling	2	10
afstamming	2	10
age	10
agency	1
agentic	1
aggresiviteit	7
aggressief	7
aggressieve	7
aggressive	7
Algerian	2	10
algerijns	2	10
allochtone*	2	10
allochtoon	2	10
ambiëren	1
ambitie*	1
ambition*	1
ambitious*	1
angry	1
Antiliaans*	2	10
Antilianen	2	10
Antillean	2	10
Antilliaan	2	10
Arabian	2	10
Arabisch	2	10
arm	10
armoede	10
arubaans*	2	10
asian	2	10
aspiratie	1
aspiration*	1
aspire*	1
aspiring	1
assert*	1
attain*	1
authoritative*	1
autonomie	1
autonomous*	1
autonomy	1
autonoom	1
autoritair	1
autoriteit	1
Aziaat	2	10
Aziaten	2	10
Aziatisch*	2	10
bang	6
bazig	7
bedeesd	6
bedreigend*	7
begaafd	10
belligerence	7
belligerent	7
bepaal*	1
bepalen	1
bepalend	1
beslis*	1
besluit*	1
bevelen*	7
beweer*	1
beweren	1
bewust	1
bitch	7
Black	2	10
bold	7
boos	1
bossy	7
boze	1
brutaal	7
buitenland*	2	10
bullebak	7
bully	7
cautious	6
childcare	11
children	11
Chinees	2	10
Chinese*	2	10
Chinezen	2	10
choice	1
choices	1
class	10
climb	1
coach*	3
colleagues	3
collega*	3
combative	7
commanderen*	7
commanding	7
community	3
confiden*	1
connect*	3
conquer*	1
controlerend	7
controlling	7
dare	1
daring	1
decid*	1
decision*	1
decisive*	1
defeat*	1
deliberat*	1
demure	6
determin*	1
dictator*	7
differently-abled	10
disability	10
doable	1
docile	6
doel	1
doelen	1
doelgericht	1
dominant*	7
domineren*	7
donker*	2	10
doormat	6
drammerig	7
dreig*	7
durven	1
eager*	1
eigenwaarde	1
elderly	10
embedded	3
emigrant*	2	10
emigratie	2	10
empower*	1
enact*	1
endeavor*	1
enthousiasme	1
enthousiast*	1
entrepreneur*	1
erken*	1
ethnic*	2	10
ethnocultural	2	10
etniciteit	2	10
etnisch*	2	10
etnocultureel	2	10
etnoculturel*	2	10
executive	1
familie	11
family	11
fearless	1
flexibel*	11
flexibiliteit	11
flexible	11
flink	1
focus*	1
forceful	7
foreign	2	10
gay	10
gedempt	6
gedurfd	7
gefocust	1
gekleurd*	2	10
geleiden	3
gemachtigd	1
gemeen	7
gemeenschap*	3
genoot	3
gepensioneerd	10
geslaagd	1
getint*	2	10
gewaagd	7
gewonnen	1
gezag	1
gezaghebbend*	1
gids*	3
goal*	1
gretig*	1
groepsgenoot	3
guid*	3
haalbaar*	1
heerszucht*	7
herkomst	2	10
hesitant	6
Hispanic	2	10
home	10
homoseksueel	10
hostile	7
huid	2	10
huidskleur	2	10
hulp*	3
husband	11
ijver	1
immigrant*	2	10
immigratie	2	10
immigration	2	10
inburgering	2	10
income	10
independent	1
Indians	2	10
Indiër	2	10
Indonesians	2	10
Indonesiërs	2	10
Indonesisch	2	10
ingebed	3
ingesloten	3
ingetogen	6
inkomen	10
insluiten	3
intentie	1
intersectional	2	10
intersectionaliteit	2	10
intersectionality	2	10
intersectioneel	2	10
intersectionele	2	10
japans*	2	10
japanese	2	10
kampioen	1
keuze*	1
kinderen	11
kinderopvang	11
klasse	10
kleur	2	10
klim*	1
koest	6
koreaans	2	10
koreaanse	2	10
korean	2	10
kracht	1
krachtig*	1
kreng	7
lastig	1
Latijns-Amerikaans*	2	10
Latin-Americans	2	10
leadership*	1
leeftijdsgenoot	3
leid*	1
leiderschap*	1
lesbian	10
lesbienne	10
LGBTQ +	10
LGBTQ+	10
lukken	1
maak	1
macht	1
machtig	1
machtigen	1
management	1
managen	1
manager*	1
Marokkaan*	2	10
meegaand*	6
mentor*	3
mexicaans*	2	10
Mexican	2	10
Middle-Eastern	2	10
mild	6
militant	7
moeder	11
mondig	1
more confident
Moroccan	2	10
mother	11
motivat*	1
motiveren*	1
multicultural*	2	10
multicultureel	2	10
multiculturele	2	10
mute	6
muted	6
naaste*	3
nastreven	1
nationaliteit	2	10
nationaliteiten	2	10
nationality	2	10
netwerk*	3
network*	3
niet-westers*	2	10
non-binair	10
non-binary	10
non-western	2	10
onafhankelijk*	1
onbekwaamheid	10
onbetrouwbaar	6
onbevreesd	1
ondernemen*	1
ondernemer	1
ondernemerschap	1
onderneming	1
ondersteun	3
onzelfverzekerd	6
oorsprong*	2	10
opdringen	7
opdringerig	7
opstandig	1
opvoeren	1
opzettelijk*	1
opzetten	1
ouders	11
outspoken	1
overbearing	7
overwin*	1
parent	11
parental	11
peer*	3
pest*	7
pogen	1
poor	10
poverty	10
pride	1
prideful*	1
proactief	1
pro-actief	1
proactieve	1
pro-actieve	1
proactive*	1
proberen	1
proud*	1
purpose*	1
pursu*	1
pushover	6
pushy	7
queer	10
race	2	10
racial	2	10
raciale	2	10
ras	2	10
realiseerbaar*	1
rebel*	1
recog*	1
regelend	7
religie	10
religieus	10
religion	10
retired	10
risico*	1
risk*	1
rolmodel	3
rondleiden	3
schuw	6
self-confidence	1
self-efficacy	1
self-esteem	1
self-image	1
self-knowledge	1
senior	10
shy	6
silent	6
skin	2	10
skincolor	2	10
slagen	1
slappeling	6
sociaal	3
sociaaleconomisch	10
social	3
socioeconomic	10
soft	6
speak up	1
spreken	1
standvastig*	1
steadfast*	1
sterk*	1
streef*	1
strength	1
streven*	1
streverig*	1
strijdbaar	7
strijdlust*	7
strijdvaardig*	7
strive*	1
striving*	1
strong	1
sturen*	3
succeed*	1
succes*	1
succesvol	1
support*	3
taai	7
taaie	7
taakgericht	1
targets	1
threatening	7
timid	6
timide	6
tiran*	7
top	1
trachten	1
trans	10
trans	10
triomf*	1
triumph*	1
trots*	1
Turkish	2	10
Turks*	2	10
twijfelachtig	6
twijfelend	6
tyrannical	7
tyrant	7
uitgesproken	1
uitvoerbaar	1
uitvoeren	1
unconfident	6
vanquish*	1
verbinden	3
verbintenis*	3
verkrijgen	1
verlegen	6
veroveren	1
verrichten	1
verslaan	1
verslagen	1
versterk*	1
vertrouwen	1
vijandig*	7
volgzaam	6
voorbeeld*	3
voortbrengen	1
voorzichtig	6
vormen	1
willpower	1
wilskracht	1
win	1
winnaar	1
winnen	1
winner*	1
winning*	1
wins	1
wint	1
won	1
work-life	11
zacht*	6
zege	1
zeker*	1
zekerheid	1
zelfbeeld	1
zelfeffectiviteit	1
zelfingenomen	7
zelfkennis	1
zelfstandig	1
zelfvertrouwd	1
zelfvertrouwen	1
zelfverzekerd*	1
zelfzekerder	6
zwart*	2	10
zwijgen	6
zwijgend	6
